# Supplementary material for: Comparative Value of the Novel Age-Agnostic DIPSS-R Versus the DIPSS for Prognostication in Myelofibrosis: A Multicenter Evaluation and Reclassification Study
Source: Cancers (Basel). 2026 Jul 5;18(13):2159. doi: 10.3390/cancers18132159 (PMC13359450; doi:10.3390/cancers18132159)
Supplement: Supplementary file 1 [file cancers-18-02159-s001.zip]

Archive with 1 entries (1 files):
- cancers-4379867-supplementary.pdf
